# Supplementary material for: Design and Escherichia coli Expression of a Natively Folded Multi-Disulfide Bonded Influenza H1N1-PR8 Receptor-Binding Domain (RBD)
Source: Int J Mol Sci. 2024 Apr 1;25(7):3943. doi: 10.3390/ijms25073943 (PMC11012049; doi:10.3390/ijms25073943)
Supplement: Supplementary file 1 [file ijms-25-03943-s001.zip]

Archive with 1 entries (1 files):
- ijms-28710680-supplementary.pdf
